# Supplementary material for: Investigating the human Calcineurin Interaction Network using the πɸLxVP SLiM
Source: Sci Rep. 2016 Dec 15;6:38920. doi: 10.1038/srep38920 (PMC5156906; doi:10.1038/srep38920)
Supplement: Supplementary Information [file srep38920-s2.xls]

## Sheet: 89 expanded LxVP motifs
UniProt ID	Motif	Residue range	Protein ID
Q9BZC7	RILtVP	248-253	ABCA2
P51825	TDLkVP	325-330	AFF1
Q8IWZ3	NVLSVP	693-698	ANKH1
Q8WZ64	NDLyVP	255-260	ARAP2
Q12830	EDLmVP	234-239	BPTF
O43497	DTLqVP	1176-1181	CAC1G
Q5VT06	TLLaVP	2912-2917	CE350
Q8IXQ3	QLLgVP	45-50	CI040
Q6ZRI6	DYLdVP	514-519	CO039
P39060	SVLSVP	1136-1141	COIA1
Q68DQ2	SFLkVP	1027-1032	CRBG3
Q96RY5	QDLiVP	569-574	CRML
Q8WVB6	SLLhVP	204-209	CTF18
Q8WZ74	SFLpVP	1611-1616	CTTB2
Q9BTC0	RYLSVP	1023-1028	DIDO1
Q8TDJ6	SLLsVP	932-937	DMXL2
Q9P1A6	HYLqVP	406-411	DLGP2
O95886	HYLqVP	366-371	DLGP3
Q9Y2H0	HYLqVP	330-335	DLGP4
P00533	TFLpVP	1085-1090	EGFR
P02751	EILdVP	2009-2014	FINC
Q13439	ETLiVP	1704-1709	GOGA4
Q3T8J9	SVLSVP	1483-1488	GON4L
Q9BRR8	QTLeVP	844-849	GPTC1
Q9C0E4	EILpVP	327-332	GRIP2
P51610	TVLsVP	566-571	HCFC1
P42694	SILyVP	1191-1196	HELZ
O95714	SYLgVP	3350-3355	HERC2
Q92619	TLLaVP	230-235	HMHA1
P20823	TTLhVP	563-568	HNF1A
Q7Z6Z7	TLLrVP	1681-1686	HUWE1
O15550	NILtVP	723-728	KDM6A
A4D1S0	RFLkVP	149-154	KLRG2
Q13601	ELLtVP	32-37	KRR1
Q6VAB6	NTLsVP	391-396	KSR2
Q86UP2	ETLmVP	182-187	KTN1
Q7Z4F1	DVLlVP	690-695	LRP10
Q02779	SYLSVP	634-639	M3K10
O43318	NILdVP	420-425	M3K7
P78559	SVLSVP	1154-1159	MAP1A
Q9Y4F3	RILeVP	1584-1589	MARF1
Q15648	NTLgVP	904-909	MED1
Q02078	TDLtVP	212-217	MEF2A
P52701	STLyVP	394-399	MSH6
Q68DK7	SVLAVP	471-476	MSL1
Q7Z401	DTLlVP	1309-1314	MYCPP
Q12965	DFLkVP	1016-1021	MYO1E
O00533	TVLdVP	607-612	NCHCL1
Q8NI08	QVLfVP	153-158	NCOA7
Q9UM47	RFLrVP	2234-2239	NOTC3
O95644	QYLAVP	385 - 390	NFATc1
Q13469	SILlVP	367 - 372	NFATc2
Q12968	QFLsVP	391 - 396	NFATc3
Q14934	DYLaVP	376 - 381	NFATc4
Q14207	SDLpVP	1263-1268	NPAT
Q8WX93	QDLaVP	247-252	PALLD
O75151	SVLsVP	570-575	PHF2
Q86SQ0	STLsVP	327-332	PHLB2
O60346	HLLqVP	1582-1587	PHLP1
Q9UKF7	EFLsVP	286-291	PITC1
Q6ZV29	ELLdVP	1267-1272	PLPL7
B7ZBB8	SFLdVP	259-264	PP13G
Q16821	NFLeVP	14-19	PPR3A
Q5JSZ5	SVLpVP	1777-1782	PRRC2B
Q08999	STLpVP	973-978	RBL2
Q7L804	SILrVP	494-499	RFIP2
Q6ZUM4	QDLhVP	206-211	RHG27
Q5UIP0	DLLqVP	1638-1643	RIF1
Q86UR5	TTLtVP	936-941	RIMS1
Q9UQ26	STLsVP	997-1002	RIMS2
Q7Z333	SILkVP	1633-1638	SETX
O60292	SVLeVP	474-479	SI1L3
Q9UIU6	DLLsVP	674-679	SIX4
P19634	NYLtVP	682-687	SL9A1
Q02447	TDLfVP	327-332	SP3
Q2M3C7	SLLsVP	5-10	SPKAP
O60284	DLLeVP	229-234	ST18
Q5VT97	RVLSVP	235-240	SYDE2
Q8NF91	EILhVP	3837-3842	SYNE1
Q15714	SLLtVP	795-800	T22D1
O95359	EVLtVP	1639-1644	TACC2
Q8WZ42	TVLdVP	18526-18531	TITIN
Q8WZ42	TVLdVP	21395-21400	TITIN
Q8WZ42	RVLgVP	25224-25229	TITIN
Q9H2G4	DVLqVP	675-680	TSYL2
Q8IZQ1	EFLqVP	3247-3252	WDFY3
P15822	NTLnVP	1352-1357	ZEP1
P31629	EFLtVP	1005-1010	ZEP2
Q9BRR0	RVLqVP	183-188	ZKSC3
Q14966	DVLiVP	705-710	ZN638
Q07157	TLLnVP	267-272	ZO1

## Sheet: 478 expanded Lx(VPL)(PK) motif
UniProt ID	Motif	Residue range	Protein ID
Q9Y3L3	NLLwPP	430-435	3BP1
Q9NRA8	SVLhPP	905-910	4ET_H
P13798	RVLqPP	466-471	ACPH
O60503	TYLyPK	1239-1244	ADCY9
P42568	QILeVK	477-482	AF9_H
P55196	TDLpPP	1362-1367	AFAD
Q5TGY3	RLLpLP	412-417	AHDC1
Q8IVF2	SLLkVK	5519-5524	AHNK2
Q8IVF2	TDLqPP	4829-4834	AHNK2
Q02952	QLLtVK	197-202	AKA12
Q7Z591	RYLsVK	764-769	AKNA
Q7Z591	HVLsPK	1225-1230	AKNA
Q12955	ETLkPK	4281-4286	ANK3
Q6UB99	SDLlLK	1977-1982	ANR11
Q9UPS8	RYLhLK	492-497	ANR26
Q92625	DLLlPP	872-877	ANS1A
O96018	RLLqPP	137-142	APBA3
O95996	STLqPP	1728-1733	APC2
Q06481	ETLdVK	657-662	APLP2
Q12774	RTLaPP	117-122	ARHG5
O14497	ELLgPK	1767-1772	ARI1A
Q4LE39	HYLsLK	1246-1251	ARI4B
Q68CP9	QLLlPK	1062-1067	ARID2
P27540	RILdLK	235-240	ARNT
Q9UBL0	QVLqPP	616-621	ARP21
Q9ULH1	SDLpPK	978-983	ASAP1
Q13625	DTLlPP	592-597	ASPP2
Q76L83	TVLpLP	1292-1297	ASXL2
O60312	NLLpPP	30-35	AT10A
P48751	RTLlLK	419-424	B3A3
O14867	QDLpLK	365-370	BACH1
Q6W2J9	ETLsPP	485-490	BCOR
Q5H9F3	STLtLP	474-479	BCORL
Q8NFC6	EILaPP	2685-2690	BD1L1
A6H8Y1	SVLtLP	2240-2245	BDP1
Q15582	NVLqPP	630-635	BGH3
Q5TH69	DLLlPP	1985-1990	BIG3
Q9NR09	RTLhLP	3856-3861	BIRC6
Q9NR09	ELLkLP	4807-4812	BIRC6
P54132	TDLpPP	206-211	BLM_H
Q14137	EDLiPK	386-391	BOP1
P38398	NLLsLK	1259-1264	BRCA1
P51587	DYLrLK	3378-3383	BRCA2
Q6RI45	RVLpVK	1545-1550	BRWD3
Q9BRD0	SDLsPP	388-393	BUD13
Q9BRD0	SDLsPP	404-409	BUD13
Q9BRD0	SDLsPP	372-377	BUD13
Q9UKL3	TLLePK	630-635	C8AP2
Q9Y6J0	TLLsPK	2156-2161	CABIN
O00555	SVLgPK	2127-2132	CAC1A
Q00975	DLLvPP	1838-1843	CAC1B
O60840	SVLlPP	1769-1774	CAC1F
Q13698	ETLiPP	1866-1871	CAC1S
Q08289	DFLhVK	146-151	CACB2
Q9BY67	TVLvPP	139-144	CADM1
Q8NFZ8	ETLtLP	274-279	CADM4
Q08AD1	EVLsLP	1082-1087	CAMP2
Q08AD1	SDLkPP	1129-1134	CAMP2
Q08AD1	RTLtPP	1001-1006	CAMP2
Q9P1Y5	RVLtPP	796-801	CAMP3
Q9P1Y5	RLLaPP	726-731	CAMP3
Q9BXL7	EDLeLK	345-350	CAR11
Q86X55	NLLdLK	465-470	CARM1
P05814	QTLaLP	159-164	CASB
Q8NG31	SILkPP	25-30	CASC5
Q86V15	TILpLP	290-295	CASZ1
P22681	RDLpPP	540-545	CBL_H
Q13191	DLLiPP	803-808	CBLB
Q8IX12	SLLsLP	789-794	CCAR1
Q8N163	HTLeLK	834-839	CCAR2
Q8N163	DLLpPP	781-786	CCAR2
Q8N163	SLLgPP	25-30	CCAR2
A2RUB6	NTLhLP	811-816	CCD66
Q9H7U1	QLLkLK	678-683	CCSE2
P15391	NVLsLP	350-355	CD19
Q9HBB8	TTLrPP	508-513	CDHR5
Q9NYV4	TDLpLP	667-672	CDK12
Q14004	QLLqPP	47-52	CDK13
Q14004	STLtLK	441-446	CDK13
P50750	EYLaPP	337-342	CDK9
Q6ZU80	EDLkLK	480-485	CE128
Q5SW79	TTLiLK	890-895	CE170
Q9NYQ6	HVLrVK	319-324	CELR1
Q9NYQ7	STLpPP	3154-3159	CELR3
Q02224	QLLrVK	1981-1986	CENPE
Q5T0Z8	TLLsLP	514-519	CF132
Q5T0Z8	DLLiPP	136-141	CF132
Q9P2B7	TLLsPK	215-220	CFA97
Q8N865	NLLeLK	540-545	CG031
Q96JM3	ETLgPP	235-240	CHAP1
Q9HCK8	TTLrLP	2527-2532	CHD8
Q9P2M7	SDLeLP	90-95	CING
Q8WWK9	QDLqLP	8-13	CKAP2
Q8N3C7	STLsLP	401-406	CLIP4
Q8N3K9	EDLsLP	1076-1081	CMYA5
Q15021	QLLqLP	492-497	CND1
Q53SF7	DDLlPP	759-764	COBL1
P53621	EDLeLP	884-889	COPA
Q5T3F8	ELLmPP	805-810	CSCL2
Q6UVK1	QVLePP	1396-1401	CSPG4
Q1MSJ5	DVLpPP	1116-1121	CSPP1
P33240	SILiLK	562-567	CSTF2
Q9H0L4	SILiLK	601-606	CSTFT
P49711	HTLpLP	156-161	CTCF
O14578	SLLaPP	1331-1336	CTRO
Q13617	SLLdVK	616-621	CUL2
P39880	TILtPK	739-744	CUX1
Q9Y4D1	SLLpPP	547-552	DAAM1
Q86T65	NDLpPP	538-543	DAAM2
Q9P219	ELLrVK	1051-1056	DAPLE
Q13206	DFLkVK	634-639	DDX10
Q96GQ7	DTLkVK	187-192	DDX27
Q9NY93	DYLvPP	494-499	DDX56
Q9ULE3	DILdPP	372-377	DEN2A
Q96DF8	NLLqLP	462-467	DGC14
Q08211	EILpPP	296-301	DHX9
Q155Q3	SVLqLK	384-389	DIXC1
Q9P1A6	STLpPP	839-844	DLGP2
Q9Y2H0	ETLdLP	496-501	DLGP4
P56178	QYLaLP	160-165	DLX5
P11532	DLLsPP	3644-3649	DMD_H
Q8IZD9	EDLePP	1926-1931	DOCK3
Q8TEK3	ELLqLK	655-660	DOT1L
P49005	TLLsPP	12-17	DPOD2
Q9NRF9	EDLnLP	6-11	DPOE3
Q9BPU6	RILaPP	551-556	DPYL5
O14640	TDLpPP	100-105	DVL1
P54792	NTLrPP	556-561	DVLP1
P54792	TDLpPP	100-105	DVLP1
Q05193	RDLmPK	678-683	DYN1
Q9P2K8	ELLpPP	999-1004	E2AK4
Q9HCS5	TDLvPP	620-625	E41LA
Q99607	QTLsPP	597-602	ELF4
P19419	RDLeLP	317-322	ELK1
O00472	HLLaLK	212-217	ELL2
Q7Z589	QVLaVK	1045-1050	EMSY
Q9NRM1	NILhLP	1051-1056	ENAM
P58107	HLLpLP	1111-1116	EPIPL
Q5T890	NILnPK	864-869	ER6L2
Q96AP7	NVLvPP	148-153	ESAM
Q9BSJ8	SLLlLP	1011-1016	ESYT1
O95677	SLLaVK	94-99	EYA4
Q6P1L5	SLLpPP	576-581	F117B
Q96PV7	RVLeLP	756-761	F193B
F5H4B4	QTLvLK	380-385	F227A
P12259	DLLlLK	930-935	FA5_H
Q6ZRV2	QLLsPK	971-976	FA83H
Q6V0I7	TFLsPK	2050-2055	FAT4
Q9HCM7	RTLvPP	550-555	FBSL
Q9UK96	SFLgPP	388-393	FBX10
Q6PIJ6	QVLvLK	918-923	FBX38
Q5XUX1	RVLsPP	36-41	FBXW9
Q9Y613	TVLdPK	693-698	FHOD1
Q5T1M5	RVLgPP	1036-1041	FKB15
Q4ZHG4	RTLrPP	564-569	FNDC1
Q9P278	RDLgLK	608-613	FNIP2
Q08050	ETLgPK	139-144	FOXM1
Q8IVH2	QILsPP	120-125	FOXP4
Q9Y2L6	RILpPK	610-615	FRM4B
Q5H9T9	EILpPP	366-371	FSCB
Q4VC44	SLLsLP	251-256	FWCH1
O15117	RDLqVK	725-730	FYB_H
O15117	QDLePK	185-190	FYB_H
Q9Y2I7	SLLpLP	978-983	FYV1
Q14C86	SLLcLP	687-692	GAPD1
Q17RS7	SLLlPK	528-533	GEN_H
Q9Y2X7	EYLeLK	425-430	GIT1
Q86VQ1	SDLmLK	473-478	GLCI1
Q53GS7	EDLqVK	376-381	GLE1
P10070	DDLvLP	1058-1063	GLI2
O15488	ETLsLP	365-370	GLYG2
Q9UKD1	QLLtLP	476-481	GMEB2
Q9P107	TLLrPP	717-722	GMIP
Q9H2G9	RILvPK	80-85	GO45
Q86YR5	DLLrLP	418-423	GPSM1
Q3V6T2	ELLkVK	1040-1045	GRDN
Q4ZG55	NLLaLP	290-295	GREB1
P41594	SYLiPK	1096-1101	GRM5
Q12849	EDLpPP	127-132	GRSF1
P49841	TILiPP	375-380	GSK3B
Q9BT25	TLLsVK	157-162	HAUS8
Q9Y3Q4	HFLpPP	957-962	HCN4
Q9Y3Q4	SLLlPP	1051-1056	HCN4
P56524	ELLaLK	74-79	HDAC4
Q7Z4Q2	SDLlPP	343-348	HEAT3
Q9ULI3	EDLaPK	959-964	HEG1
Q9BYK8	DLLtPP	16-21	HELZ2
Q9BXL5	EDLaPK	226-231	HEMGN
Q9BXL5	EDLsPK	170-175	HEMGN
Q15011	RDLlPK	70-75	HERP1
Q9H2X6	QILlPP	713-718	HIPK2
Q9UJC3	QDLhVK	379-384	HOOK1
Q4G112	ELLsPP	49-54	HSF5
Q9BYI3	ELLsLK	419-424	HYCCI
Q9UPZ9	SVLdLK	451-456	ICK_H
Q14005	NFLfPK	124-129	IL16
Q86SU0	RDLsLP	259-264	ILDR1
Q9ULG1	DTLkPK	1257-1262	INO80
Q9ULG1	HLLgPK	203-208	INO80
P06213	RILtLP	1372-1377	INSR
P27987	SFLfPP	55-60	IP3KB
P27987	EDLqPP	334-339	IP3KB
Q00978	EFLlPP	209-214	IRF9
Q14571	STLhLK	1855-1860	ITPR2
Q8WYK2	HFLeVK	51-56	JDP2
Q9BR39	SLLePP	448-453	JPH2
P05412	QFLcPK	96-101	JUN_H
P17535	QFLyPK	122-127	JUND
Q2LD37	NTLlPP	3937-3942	K1109
Q6ZU35	QILfPK	547-552	K1211
Q9P206	TVLgLP	162-167	K1522
Q9HCM3	STLtPP	806-811	K1549
Q9HCM1	SVLtLP	252-257	K1551
Q9HCM1	RILtPK	1442-1447	K1551
Q9HCM1	TFLpVK	1619-1624	K1551
Q9BY89	RLLpLP	59-64	K1671
Q7Z3B3	TDLfLP	492-497	KANL1
Q7Z3B3	RLLnPP	770-775	KANL1
Q92993	EILsVK	30-35	KAT5
Q12791	STLsPK	762-767	KCMA1
Q92953	DFLeLP	814-819	KCNB2
Q9ULH0	TDLkLK	1505-1510	KDIS
Q9Y2K7	DLLtPP	1021-1026	KDM2A
Q8NHM5	DLLsPP	1193-1198	KDM2B
Q9H1H9	TVLhPP	35-40	KI13A
Q9NQT8	DLLdPK	160-165	KI13B
Q96L93	SLLrVK	800-805	KI16B
Q2KJY2	QFLpLP	1255-1260	KI26B
Q12756	DLLnPK	156-161	KIF1A
Q14807	ELLgPP	392-397	KIF22
Q9UMN6	SVLtPP	664-669	KMT2B
Q8NEZ4	RFLvPP	2497-2502	KMT2C
O14686	SVLpPP	2614-2619	KMT2D
Q96RT1	DYLmLK	1292-1297	LAP2
Q96RT1	SLLdPP	1182-1187	LAP2
Q92615	SYLdPP	369-374	LAR4B
O75112	DLLgPK	179-184	LDB3
P42702	QFLiPP	1067-1072	LIFR
Q9UPQ0	SDLlLK	881-886	LIMC1
Q86W92	NDLrLK	208-213	LIPB1
Q05469	NFLlPP	910-915	LIPS
P20700	QLLdVK	362-367	LMNB1
Q8WWI1	EFLaPP	233-238	LMO7
Q92539	ELLePP	344-349	LPIN2
Q93052	DFLpPP	66-71	LPP_H
Q6UWE0	QTLnVK	130-135	LRSM1
Q86X29	DDLtPP	498-503	LSR_H
Q96GA3	ELLnLK	462-467	LTV1
Q16584	RDLqPP	659-664	M3K11
Q56UN5	NYLdLK	640-645	M3K19
O95819	RVLePP	590-595	M4K4
Q3KQU3	HTLpPK	488-493	MA7D1
Q9BQ69	QLLvPP	19-24	MACD1
Q96QZ7	NFLtVK	160-165	MAGI1
P27816	STLlPK	827-832	MAP4
Q96JE9	TVLqPP	730-735	MAP6
O15021	HILsPP	124-129	MAST4
O15021	QTLsPK	2330-2335	MAST4
Q86YW9	QLLpLP	1623-1628	MD12L
Q71F56	SLLiPP	1522-1527	MD13L
Q9NU22	SDLmVK	3703-3708	MDN1
Q93074	QLLpLP	1637-1642	MED12
O60244	NILlLP	1183-1188	MED14
P35240	EVLaLK	434-439	MERL
Q8IWI9	QLLtLK	2564-2569	MGAP
Q5JXC2	DTLaLP	308-313	MIIP
Q5JXC2	SILePP	288-293	MIIP
Q8N3F8	ELLePP	526-531	MILK1
Q8IY33	RVLgLP	506-511	MILK2
Q8IY33	RTLkPK	602-607	MILK2
Q96T58	RLLsVK	1280-1285	MINT
Q96T58	ETLkPP	1973-1978	MINT
Q96T58	TDLqPP	2245-2250	MINT
Q9ULH7	QDLpLP	1081-1086	MKL2
Q9NP71	DLLaPK	200-205	MLXPL
O75970	SFLyPP	802-807	MPDZ
O75970	DDLgPP	1978-1983	MPDZ
Q9Y5S2	EILmLK	732-737	MRCKB
Q9Y5S2	HVLeVK	708-713	MRCKB
P21757	NDLrLK	252-257	MSRE
Q6P444	SVLsPP	204-209	MTFR2
Q9NXD2	SYLlPP	13-18	MTMRA
Q86WG5	SLLhLP	1702-1707	MTMRD
Q02817	HTLsPP	4266-4271	MUC2
Q8TBZ2	SVLgLP	790-795	MYBPP
P35580	ELLkVK	860-865	MYH10
P13533	EVLrVK	1612-1617	MYH6
O75113	STLsPP	559-564	N4BP1
O15069	EDLtLP	592-597	NACAD
E9PAV3	ELLiPP	1598-1603	NACAM
Q15788	ELLcPP	915-920	NCOA1
Q14686	QVLrPP	786-791	NCOA6
O75376	QILkLK	198-203	NCOR1
Q9Y618	SDLyLP	2189-2194	NCOR2
O60524	NLLnVK	1069-1074	NEMF
Q14938	SFLlPP	430-435	NFIX
Q6P4R8	DVLrLP	951-956	NFRKB
Q5SYE7	TLLrPK	382-387	NHSL1
Q5HYW2	SVLyLP	643-648	NHSL2
Q8N4C6	QILeLK	936-941	NIN_H
Q8N4C6	RVLrLP	566-571	NIN_H
P26715	SDLnLP	11-14	NKG2A
Q9H6W3	SVLaLP	28-33	NO66
P29475	RFLkVK	304-309	NOS1
P46531	QFLtPP	2480-2485	NOTC1
Q04721	SFLsLK	2090-2095	NOTC2
O60500	NVLfPP	235-240	NPHN
Q92823	TVLwLK	578-583	NRCAM
P48552	QILmVK	749-754	NRIP1
Q7Z2Y5	ELLrLP	369-374	NRK_H
Q9UKX7	NVLiPP	407-412	NUP50
Q9BVL2	QLLqLK	583-588	NUP58
Q9BXS6	STLgLK	262-267	NUSAP
Q86Y26	NILdVK	902-907	NUTM1
Q5VST9	HTLrLK	4215-4220	OBSCN
Q5VST9	RLLgPK	6237-6242	OBSCN
O75147	TLLrVK	506-511	OBSL1
O75147	RTLtLP	1136-1141	OBSL1
Q9BXB5	DLLlLK	274-279	OSB10
Q969R2	SLLtPK	435-440	OSBP2
Q86YC2	SVLiPP	220-225	PALB2
Q9BZ23	TTLsPP	38-43	PANK2
Q86W56	RVLdPK	37-42	PARG
Q86TB9	QILcPK	207-212	PATL1
Q9NPG4	EDLsVK	1023-1028	PCD12
Q96JQ0	TVLlPP	900-905	PCD16
O95206	TLLsPP	1031-1036	PCDH8
O95206	RYLsPK	1058-1063	PCDH8
Q15154	EDLpLK	1967-1972	PCM1
O95613	EVLdLK	1654-1659	PCNT
Q9H6A9	DVLrPP	512-517	PCX3
Q14432	QILtPP	577-582	PDE3A
Q8NEN9	TLLgLP	912-917	PDZD8
Q96KR7	ELLaVK	401-406	PHAR3
P78364	QTLaVK	635-640	PHC1
Q8IXK0	RDLeLP	767-772	PHC2
Q8NDX5	QTLpPP	560-565	PHC3
Q92576	DDLsPK	1130-1135	PHF3
Q9UPP1	RVLpPP	12-17	PHF8
Q15735	ELLaPK	867-872	PI5PA
O75925	SLLgPK	112-117	PIAS1
Q9Y6X2	TLLgPK	105-110	PIAS3
Q9Y6X2	SLLsLP	76-81	PIAS3
Q92508	DTLgPK	1376-1381	PIEZ1
Q9H611	RTLrLK	118-123	PIF1
Q9H611	STLrLP	86-91	PIF1
Q9BZ72	SLLaLP	872-877	PITM2
Q9H4M7	TYLqLP	331-336	PKHA4
Q6IQ23	EYLdLK	664-669	PKHA7
Q6IQ23	TYLqLK	655-660	PKHA7
Q9ULL1	QLLkVK	992-997	PKHG1
Q9ULL1	STLsLP	889-894	PKHG1
Q9H7P9	SDLtPP	1254-1259	PKHG2
O94827	HYLrVK	197-202	PKHG5
Q9NQ66	TTLtPK	868-873	PLCB1
Q00722	SLLfPP	256-261	PLCB2
Q15149	EILaLK	2063-2068	PLEC
Q9NRY7	DYLvPP	48-53	PLS2
Q96QC0	RLLgPP	665-670	PP1RA
Q08209	SVLtLK	419-424	PP2BA
Q5R3F8	SFLsPP	600-605	PPR29
Q5VV67	DDLtLP	335-340	PPRC1
Q9Y520	QTLqPP	2608-2613	PRC2C
Q9Y520	NVLpPK	1530-1535	PRC2C
Q9Y520	NTLpLP	2220-2225	PRC2C
Q9GZV8	DTLiPP	147-152	PRD14
Q96HE9	DLLtVK	231-236	PRR11
C9JH25	TTLsLP	257-262	PRRT4
C9JH25	DDLsPP	302-307	PRRT4
Q86WR7	TLLaPP	157-162	PRSR2
Q9NYI0	STLlPP	49-54	PSD3
Q05209	EILqPP	352-357	PTN12
Q16825	HILePK	756-761	PTN21
Q16849	HLLlPP	187-192	PTPRN
Q6NUJ5	STLsPP	183-188	PWP2B
P27708	QVLvPP	1798-1803	PYR1
Q6ZMN7	QLLeLK	629-634	PZRN4
Q9H6Z4	RVLsPP	330-335	RANB3
Q70E73	QILvPP	700-705	RAPH1
Q70E73	ETLpPP	1016-1021	RAPH1
Q7Z6E9	HTLpLP	570-575	RBBP6
Q5T8P6	SYLpPP	80-85	RBM26
Q9P2N5	SDLfLP	1038-1043	RBM27
P49792	DTLkLP	2727-2732	RBP2
Q9UKA8	SYLlPP	134 - 139	RCAN3
P22670	ETLePP	955-960	RFX1
O14924	EFLrLP	1218-1223	RGS12
O14924	EDLvLP	1212-1217	RGS12
O14924	STLlPP	1353-1358	RGS12
O14924	TLLpPP	1354-1359	RGS12
Q6PJF5	RDLeLP	160-165	RHDF2
Q96QB1	DTLnVK	212-217	RHG07
Q5T5U3	SDLeLP	702-707	RHG21
Q2M1Z3	TVLeLP	286-291	RHG31
O15034	ELLvPP	584-589	RIMB2
Q9UJD0	STLqLP	65-70	RIMS3
Q8ND24	ELLvLK	361-366	RN214
Q96BH1	STLpPP	302-307	RNF25
O76064	RILrLK	255-260	RNF8
Q15287	SLLgVK	10-15	RNPS1
Q9Y6N7	DDLpPP	1478-1483	ROBO1
Q9Y6N7	DLLpPP	1184-1189	ROBO1
Q96MS0	HTLlPP	42-47	ROBO3
Q5JTH9	NFLdPK	1119-1124	RRP12
Q9NQC3	HDLsLK	917-922	RTN4
Q7L099	SDLgVK	415-420	RUFY3
Q01196	TYLpPP	352-357	RUNX1
Q13950	TYLpPP	420-425	RUNX2
Q13761	TYLpPP	306-311	RUNX3
Q9BXP2	TFLyLP	869-874	S12A9
Q9BXP2	STLfPP	663-668	S12A9
Q9NR83	ELLePP	280-285	S2A4R
Q9NQZ2	DDLgLP	30-35	SAS10
Q01826	RFLsLP	554-559	SATB1
Q9H4B6	EDLpLP	197-202	SAV1
Q9UQR0	DVLqPP	235-240	SCML2
Q9UQR0	TTLiLP	271-276	SCML2
P35498	TVLvPP	4-9	SCN1A
Q99250	SVLvPP	4-9	SCN2A
Q9UQD0	RLLaPP	4-9	SCN8A
Q9P0U3	SLLsPK	167-172	SENP1
Q9UHD8	QDLgVK	64-69	SEPT9
Q9UPS6	ELLlLP	1548-1553	SET1B
Q9UPS6	EDLvPP	1651-1656	SET1B
Q9BYW2	NLLdLP	2374-2379	SETD2
Q9H7N4	SVLdPP	102-107	SFR19
Q5FBB7	DDLyLP	379-384	SGOL1
Q562F6	NILdLK	588-593	SGOL2
Q562F6	NVLgVK	784-789	SGOL2
Q562F6	EVLfLK	205-210	SGOL2
Q9Y566	RLLsLP	2080-2085	SHAN1
Q9UPX8	SFLpPP	1096-1101	SHAN2
Q9UPX8	QFLaPP	486-491	SHAN2
Q9BYB0	RDLlLP	1066-1071	SHAN3
P29353	DLLpPK	2-7	SHC1
A6NL88	HLLsPP	427-432	SHSA7
Q9Y2K2	SLLqPP	472-477	SIK3
Q9Y2K2	NTLhLP	552-557	SIK3
P12755	EDLqVK	668-673	SKI_H
Q15477	ELLnLP	31-36	SKIV2
Q15477	EDLvLK	258-263	SKIV2
Q8ND83	SFLqPP	544-549	SLAI1
Q8ND83	HLLlLP	58-63	SLAI1
P51531	SDLpVK	591-596	SMCA2
P51532	SDLpVK	613-618	SMCA4
Q8TAQ2	HFLrLP	638-643	SMRC2
A7XYQ1	STLhPP	277-282	SOBP
A7XYQ1	EDLePP	855-860	SOBP
P18583	TTLvLK	253-258	SON_H
P18583	SILePP	1342-1347	SON_H
Q9H0E3	SVLgPP	773-778	SP130
Q9H0E3	STLsLP	160-165	SP130
Q8NEM7	NLLqLP	621-626	SP20H
Q5TCZ1	SLLkLK	667-672	SPD2A
A1X283	EDLnPP	127-132	SPD2B
Q15772	QTLaLP	2236-2241	SPEG
Q15772	EYLsPP	829-834	SPEG
Q9NRA0	SDLpLP	421-426	SPHK2
Q96LK8	SDLpPP	230-235	SPT32
Q96LK8	QLLqPP	339-344	SPT32
P11277	TTLeLK	2072-2077	SPTB1
O15042	HTLpPP	372-377	SR140
P36956	DTLtPP	423-428	SRBP1
Q9BX66	SFLqLP	1091-1096	SRBS1
P23327	SLLlPP	19-24	SRCH
Q96GP6	SFLePP	531-536	SREC2
Q76I76	QVLpLP	1074-1079	SSH2
Q9P2P6	TDLtLP	3738-3743	STAR9
Q9P2P6	RLLpPP	4014-4019	STAR9
Q15468	TFLdVK	1273-1278	STIL
Q5VSL9	SILgLP	313-318	STRP1
Q6ZWJ1	EILiPK	145-150	STXB4
Q15527	TDLyPP	168-173	SURF2
Q15022	EVLlVK	185-190	SUZ12
A6NEL2	NFLqLP	334-339	SWAHB
Q53LP3	EDLeLP	174-179	SWAHC
P07814	ELLqLK	934-939	SYEP
Q8WXH0	QVLeLK	4386-4391	SYNE2
Q86SS6	DFLdPP	114-119	SYT9_
O75410	STLtPK	347-352	TACC1
O75528	ELLkPP	175-180	TADA3
P21675	RLLePP	493-498	TAF1
Q5VWG9	TDLaPP	237-242	TAF3
Q4KMP7	SLLsLP	658-663	TB10B
P57082	DDLpPP	408-413	TBX4_
Q8NAT2	SLLmLK	195-200	TDRD5
Q9NT68	STLrPP	246-251	TEN2
Q15569	SDLfLP	357-362	TESK1
Q6N021	RDLvPP	550-555	TET2
Q8WUA4	ELLlLK	150-155	TF3C2
Q96RS0	NTLsPK	186-191	TGS1
Q8IVF5	SLLpPP	997-1002	TIAM2
O15164	RYLmLP	87-92	TIF1A
O75674	SDLqPP	434-439	TM1L1
Q96SK2	TLLgLK	103-108	TM209
O15417	RTLkPK	1786-1791	TNC18
Q9UKE5	SILnLP	340-345	TNIK
O94842	TTLvPP	505-510	TOX4
P12270	EILeLK	218-223	TPR_H
Q6PJ69	QLLqPP	251-256	TRI65
Q9C040	EVLlVK	269-274	TRIM2
Q86VQ6	RVLsPP	29-34	TRXR3
Q6IQ55	QDLgPK	752-757	TTBK2
Q5VYS8	TTLpPP	282-287	TUT7
Q9P2J2	QYLsLP	925-930	TUTLA
Q9P2J2	SFLrPP	1032-1037	TUTLA
Q9NUW8	SVLpPK	70-75	TYDP1
Q9UPU5	QILtVK	1028-1033	UBP24
Q8TEY7	QDLsLP	503-508	UBP33
O95071	HDLePP	1317-1322	UBR5
P46939	DLLaPP	3396-3401	UTRO
Q00341	QDLeLK	174-179	VIGLN
Q9UN37	DLLkVK	422-427	VPS4A
O75351	DLLkLK	429-434	VPS4B
Q9C0J8	NDLvPP	90-95	WDR33
P30291	EDLlLP	91-96	WEE1
O43516	SDLpPP	460-465	WIPF1
Q9H4A3	TVLsPP	974-979	WNK1
Q9H4A3	QTLhPP	2165-2170	WNK1
Q702N8	EDLpLP	31-36	XIRP1
Q702N8	EYLcPP	1652-1657	XIRP1
Q702N8	EDLpLP	20-25	XIRP1
A4UGR9	SLLqPK	1800-1805	XIRP2
Q01831	SLLpVK	156-161	XPC_H
P49750	DYLqLP	1884-1889	YLPM1
P49750	DILkPP	1626-1631	YLPM1
P49750	QLLaPP	243-248	YLPM1
Q9H6S0	RYLtVK	98-103	YTDC2
Q9ULJ3	RDLsLK	464-469	ZBT21
Q9P1Z0	RVLeLP	124-129	ZBTB4
O75152	SLLnVK	630-635	ZC11A
Q5T200	SLLpPP	1099-1104	ZC3HD
Q5T200	RTLtPP	361-366	ZC3HD
P37275	EDLtVK	510-515	ZEB1
Q5T1R4	RVLfPP	2111-2116	ZEP3
Q9P243	SDLlPP	682-687	ZFAT
Q9C0A1	ELLlPK	135-140	ZFHX2
Q9C0A1	SFLePK	290-295	ZFHX2
Q9C0A1	QLLdLP	1803-1808	ZFHX2
Q15911	SFLePK	338-343	ZFHX3
Q15911	NILiLK	1994-1999	ZFHX3
Q86UP3	NVLiLK	1912-1917	ZFHX4
Q68DK2	SFLdLK	664-669	ZFY26
Q9H2Y7	RLLmLK	1090-1095	ZN106
Q9H2Y7	DVLtVK	1375-1380	ZN106
O60281	NDLlLK	1573-1578	ZN292
O60281	QILeVK	1769-1774	ZN292
Q5VUA4	DLLlPP	1398-1403	ZN318
Q5VUA4	QILpPP	1439-1444	ZN318
Q9UEG4	SLLtPP	558-563	ZN629
Q9H582	EDLlVK	229-234	ZN644
Q9H582	NTLtLP	70-75	ZN644
Q9ULD5	RVLpPK	36-41	ZN777
Q96SZ4	EILeVK	273-278	ZSC10
